# Supplementary material for: Geographic Variation in the Petiole–Lamina Relationship of 325 Eastern Qinghai–Tibetan Woody Species: Analysis in Three Dimensions
Source: Front Plant Sci. 2021 Oct 28;12:748125. doi: 10.3389/fpls.2021.748125 (PMC8583490; doi:10.3389/fpls.2021.748125)
Supplement: Supplementary Table 1 — Mean± standard error of six petiole and lamina traits for 15 altitudinal transects. [file Table_1.XLSX]

## Sheet: Table S1
Altitudinal belts	Petiole length (cm)	Lamina length (cm)	Petiole cross-sectional area (mm^2)	Lamina area (mm^2)	Petiole mass (g)	Lamina mass (g)
1800	2.7281±0.3326	10.1812±0.5962	1.7213±0.3263	7344.56±2669.93	0.0865±0.0612	0.4827±0.1761
1900	2.8768±0.4306	9.2756±0.9044	1.0048±0.1581	4438.67±1276.34	0.0351±0.0163	0.2270±0.0569
2000	2.4512±0.2890	8.2586±0.4775	1.0069±0.1428	3016.90±388.28	0.0174±0.0036	0.1907±0.0258
2100	3.7333±0.5804	11.2439±1.0242	1.4384±0.1740	6474.59±1388.36	0.0504±0.0149	0.3751±0.0827
2200	1.7678±0.2556	6.2785±0.5356	0.5118±0.0714	1936.81±378.74	0.0098±0.0026	0.1111±0.0164
2300	2.0498±0.2281	7.0775±0.5056	0.5820±0.0681	2110.67±315.19	0.0101±0.0025	0.1086±0.0157
2400	2.3514±0.3577	7.4199±0.6289	0.7292±0.0993	2529.00±390.78	0.0136±0.0027	0.1548±0.0237
2500	1.0763±0.1869	5.4319±0.4522	0.4111±0.0543	1416.36±280.91	0.0077±0.0031	0.0929±0.0254
2600	1.4408±0.2315	5.9038±0.7617	0.4385±0.0861	1560.39±346.57	0.0088±0.0035	0.0932±0.0201
2700	1.9977±0.8124	6.0881±0.8795	0.4790±0.0839	1665.70±556.19	0.0098±0.0047	0.0842±0.0262
2900	1.4901±0.2728	6.0501±0.6064	0.4628±0.0838	1526.2±285.48	0.0139±0.0056	0.0935±0.0185
3100	1.3179±0.3299	4.7300±0.3708	0.3519±0.0454	888.31±118.60	0.0038±0.0010	0.0462±0.0061
3300	1.0442±0.1602	4.7412±0.4563	0.4788±0.1665	893.47±180.40	0.0075±0.0026	0.0848±0.0317
3500	0.7815±0.2336	4.1742±0.6991	0.3001±0.0721	546.47±176.87	0.0040±0.0026	0.0375±0.0149
3700	0.8271±0.1868	3.7555±0.6842	0.5977±0.4094	602.31±218.69	0.0055±0.0044	0.1044±0.0655
