# Supplementary material for: Geographic Variation in the Petiole–Lamina Relationship of 325 Eastern Qinghai–Tibetan Woody Species: Analysis in Three Dimensions
Source: Front Plant Sci. 2021 Oct 28;12:748125. doi: 10.3389/fpls.2021.748125 (PMC8583490; doi:10.3389/fpls.2021.748125)
Supplement: Supplementary Data — A comparison of six petiole and lamina traits for 325 woody species (537 populations). PL, petiole length (cm); LL, lamina length (cm); PCA, petiole cross-sectional area (mm2); LA, lamina area (mm2); PM, petiole mass (g); LM, lamina mass (g). [file Data_Sheet_1.xlsx]

## Sheet: Supplementary Data
Altitude transet	Family	Genus_species (-subspecies)	LL (cm)	PL (cm)	LM (g)	PM (g)	LA (mm^2)	PCA (mm^2)	Leaf form	Site	Altitude	Longitude (E)	Latitude (N)
1800	Actinidiaceae	Actinidia_melanandra	10.631	2.48244	0.242689	0.0118333	3637.17	1.08121	Simple leaf	1	1785	104.20°	33.35°
1800	Actinidiaceae	Actinidia_polygama	9.86989	0.949556	0.248167	0.00735556	3108	2.11323	Simple leaf	2	1810	104.38°	33.32°
1800	Adoxaceae	Viburnum_kansuense	4.957	2.11222	0.0444167	0.00365833	1229.67	0.324398	Simple leaf	2	1810	104.38°	33.32°
1800	Anacardiaceae	Cotinus_coggygria-pubescens	9.21983	4.59267	0.428683	0.0285	4728.38	0.924547	Simple leaf	1	1785	104.20°	33.35°
1800	Apocynaceae	Dregea_sinensis	10.9702	1.596	0.188467	0.00705556	3510.64	1.41098	Simple leaf	3	1825	104.50°	33.46°
1800	Apocynaceae	Periploca_sepium	11.8812	1.02267	0.237744	0.00786667	3560.43	2.04685	Simple leaf	3	1825	104.50°	33.46°
1800	Araliaceae	Acanthopanax_setchuenensis	15.0677	5.849	0.750767	0.0700333	8925.63	1.16619	Compound leaf	3	1825	104.50°	33.46°
1800	Araliaceae	Aralia_chinensis-nakai	20.0283		1.31017	0.0824	20631	6.86354	Simple leaf	2	1810	104.38°	33.32°
1800	Betulaceae	Alnus_cremastogyne	12.1192	2.2525	0.3838	0.0268	4694.5	1.33696	Simple leaf	2	1810	104.38°	33.32°
1800	Betulaceae	Betula_platyphylla	8.73744	2.228	0.249122	0.0159889	4106.11	0.839148	Simple leaf	1	1785	104.20°	33.35°
1800	Betulaceae	Betula_platyphylla-mandshurica	5.25422	1.60311	0.0988583	0.0082	1473.93	0.394177	Simple leaf	1	1785	104.20°	33.35°
1800	Betulaceae	Betula_potaninii	4.834	0.958444	0.0427778	0.00221111	869.639	0.15755	Simple leaf	1	1785	104.20°	33.35°
1800	Betulaceae	Corylus_chinensis	16.737	5.69433	0.5481	0.0524667	14551.3	2.8464	Simple leaf	3	1825	104.50°	33.46°
1800	Betulaceae	Corylus_sieboldiana-mandshurica	9.46867	3.13233	0.313033	0.0240167	5587.87	1.29692	Simple leaf	3	1825	104.50°	33.46°
1800	Caprifoliaceae	Abelia_dielsii	5.76567	0.587	0.0404556	0.00141111	652.706	0.332724	Simple leaf	2	1810	104.38°	33.32°
1800	Caprifoliaceae	Lonicera_fragrantissima_lancifolia	7.13322	0.997667	0.174092	0.00779167	1982.2	1.30328	Simple leaf	1	1785	104.20°	33.35°
1800	Celastraceae	Celastrus_galucophyllus	10.983	2.5595	0.5824	0.0275667	6251.78	2.1136	Simple leaf	1	1785	104.20°	33.35°
1800	Celastraceae	Euonymus_przwalskii	5.08167	0.198111	0.0427889	0.000533333	548.239	0.178553	Simple leaf	1	1785	104.20°	33.35°
1800	Coriariaceae	Coriaria_nepalensis	8.28878	0.419222	0.335178	0.00378889	3332.23	2.33957	Simple leaf	2	1810	104.38°	33.32°
1800	Elaeagnaceae	Elaeagnus_umbellata	4.76289	0.787222	0.0822611	0.00393889	804.883	0.84836	Simple leaf	2	1810	104.38°	33.32°
1800	Ericaceae	Rhododendron_micranthum	6.14333	0.819444	0.0766722	0.00340556	736.683	0.487408	Simple leaf	3	1825	104.50°	33.46°
1800	Fagaceae	Quercus_acutissima	18.3362	1.56267	0.502667	0.02015	6358.18	2.04789	Simple leaf	3	1825	104.50°	33.46°
1800	Fagaceae	Quercus_spinosa	4.73656	0.293889	0.136592	0.00218333	989.15	0.895757	Simple leaf	3	1825	104.50°	33.46°
1800	Fagaceae	Quercus_wutaishanica	9.53256	0.618556	0.267556	0.0059	2878.16	1.81528	Simple leaf	3	1825	104.50°	33.46°
1800	Hydrangeaceae	Hydrangea_longipes	11.8163	6.00067	0.4047	0.06325	7136.17	3.3301	Simple leaf	2	1810	104.38°	33.32°
1800	Hydrangeaceae	Philadelphus_incanus	9.61367	0.664889	0.0997778	0.00262222	1691.43	0.851045	Simple leaf	1	1785	104.20°	33.35°
1800	Juglandaceae	Juglans_cathayensis		7.8	8.7312	2.8897	131249	14.7731	Compound leaf	1	1785	104.20°	33.35°
1800	Juglandaceae	Pterocarya_macroptera	25.876	4.8185	1.12955	0.24225	25912.5	2.35091	Compound leaf	3	1825	104.50°	33.46°
1800	Lamiaceae	Elsholtzia fruticosa	9.09144	0.745111	0.1027	0.0039	1703.46	1.10077	Simple leaf	3	1825	104.50°	33.46°
1800	Lardizabalaceae	Holboellia_fargesii	11.1287	9.76	0.855467	0.103167	9567.27	1.50206	Simple leaf	3	1825	104.50°	33.46°
1800	Lauraceae	Lindera_erythrocarpa	7.87644	1.916	0.116192	0.00668333	1907.14	1.35842	Simple leaf	2	1810	104.38°	33.32°
1800	Lauraceae	Litsea_tsinlingensis	8.414	1.84278	0.149808	0.00951667	2853.3	1.15532	Simple leaf	1	1785	104.20°	33.35°
1800	Moraceae	Broussonetia_papyrifera	10.2953	1.72417	0.170333	0.00978333	4470.83	1.18707	Simple leaf	2	1810	104.38°	33.32°
1800	Moraceae	Cudrania_tricuspidata	13.559	2.95083	0.396183	0.0235167	6717.78	2.42504	Simple leaf	3	1825	104.50°	33.46°
1800	Moraceae	Morus_cathayana	11.5845	2.52817	0.46705	0.0257167	6149.45	2.55574	Simple leaf	3	1825	104.50°	33.46°
1800	Moraceae	Morus_mongolica	10.84	4.11511	0.175533	0.0159556	4451.82	1.16887	Simple leaf	2	1810	104.38°	33.32°
1800	Rhamnaceae	Berchemia_flavescens	10.4762	1.78217	0.402983	0.0178833	4873.75	1.89198	Simple leaf	2	1810	104.38°	33.32°
1800	Rhamnaceae	Berchemia_sinica	5.04856	1.94011	0.0789944	0.00590556	1034.35	0.436295	Simple leaf	1	1785	104.20°	33.35°
1800	Rhamnaceae	Rhamnus_rugulosa	5.97089	0.509889	0.109078	0.00260556	1249.59	0.864315	Simple leaf	3	1825	104.50°	33.46°
1800	Rosaceae	Rosa_banksiae-noymalis	12.596	2.904	0.382917	0.0469333	4810.32	0.973824	Compound leaf	3	1825	104.50°	33.46°
1800	Rosaceae	Sorbus_hemsleyi	13.6193	3.64967	0.705967	0.045	9936.43	1.92572	Compound leaf	2	1810	104.38°	33.32°
1800	Rosaceae	Spiraea_chinensis	8.85589	1.47789	0.215889	0.00825556	2999.03	1.07219	Simple leaf	2	1810	104.38°	33.32°
1800	Rutaceae	Zanthoxylum_armatum	10.2157	7.21333	0.2757	0.0354	3386.97	0.61712	Compound leaf	2	1810	104.38°	33.32°
1800	Sapindaceae	Acer_tetramerum-betulifolium	9.23778	3.513	0.166122	0.0116667	2800.88	0.415823	Simple leaf	1	1785	104.20°	33.35°
1800	Stachyuraceae	Stachyurus_himalaicus	11.0356	2.34889	0.328878	0.0201	4214.79	2.30408	Simple leaf	1	1785	104.20°	33.35°
1800	Vitaceae	Ampelopsis_delavayana	9.24467	6.937	0.190967	0.0239333	5491.1	0.693304	Simple leaf	1	1785	104.20°	33.35°
1800	Vitaceae	Vitis_piasezkii	9.41967	5.03367	0.286833	0.0258667	4638.87	0.78495	Compound leaf	2	1810	104.38°	33.32°
1900	Adoxaceae	Sambucus_williamsii	12.6597	3.82767	0.175867	0.0303	5785.73	0.631151	Compound leaf	6	1910	103.45°	43.16°
1900	Adoxaceae	Viburnum_erubescens-gracilipes	7.47656	1.06411	0.0966917	0.003775	1842.8	1.01505	Simple leaf	6	1910	103.45°	43.16°
1900	Adoxaceae	Viburnum_erubescens-prattii	7.42333	1.67178	0.0977778	0.0067	1800.23	0.635603	Simple leaf	7	1924	104.36°	41.27°
1900	Adoxaceae	Viburnum_mongolicum	4.488	0.829667	0.0570333	0.00273333	915.917	0.484023	Simple leaf	5	1896	103.32°	42.04°
1900	Anacardiaceae	Toxicodendron_vernicifluum	43.792	11.907	3.0524	0.8814	69557.8	8.01552	Compound leaf	4	1881	104.18°	48.55°
1900	Apocynaceae	Periploca_sepium	11.5967	1.28833	0.0894333	0.00446667	2469.24	0.756265	Simple leaf	4	1881	104.18°	48.55°
1900	Araliaceae	Acanthopanax_leucorrhizus	9.49033	9.18733	0.2807	0.0447333	7033.93	1.352	Compound leaf	6	1910	103.45°	43.16°
1900	Araliaceae	Acanthopanax_setchuenensis	11.685	7.65967	0.4621	0.0423333	6410.97	1.74108	Compound leaf	6	1910	103.45°	43.16°
1900	Betulaceae	Betula_potaninii	4.27933	0.799889	0.0770917	0.00263333	864.467	0.335772	Simple leaf	5	1896	103.32°	42.04°
1900	Betulaceae	Carpinus_turczaninowii-stipulata	5.427	1.16644	0.0682278	0.00353333	921.511	0.245894	Simple leaf	4	1881	104.18°	48.55°
1900	Buxaceae	Buxus_sinica-aemulans	2.59011	0.245	0.0301208	0.000729167	213.267	0.215816	Simple leaf	7	1924	104.36°	41.27°
1900	Cannabaceae	Celtis_bungeana	7.68022	0.624222	0.111125	0.00455833	1513.83	0.716344	Simple leaf	5	1896	103.32°	42.04°
1900	Caprifoliaceae	Lonicera_fragrantissima-standishii	6.87378	0.512222	0.102733	0.00221667	1487.99	0.738833	Simple leaf	4	1881	104.18°	48.55°
1900	Celastraceae	Euonymus_alatus	5.76689	0.241556	0.0541583	0.00114167	1195.38	0.345581	Simple leaf	5	1896	103.32°	42.04°
1900	Celastraceae	Euonymus_sanguineus	8.32956	1.00989	0.158067	0.00737778	3058.33	1.18532	Simple leaf	5	1896	103.32°	42.04°
1900	Fabaceae	Indigofera_amblyantha	5.60317	4.96583	0.0531167	0.00553333	917.917	0.262292	Simple leaf	6	1910	103.45°	43.16°
1900	Fabaceae	Lespedeza_bicolor	5.257	3.2895	0.0922	0.00823333	1662.72	0.183485	Compound leaf	6	1910	103.45°	43.16°
1900	Fagaceae	Quercus_acutissima	11.9529	1.376	0.187956	0.00804444	3785.14	1.09443	Simple leaf	7	1924	104.36°	41.27°
1900	Fagaceae	Quercus_aliena	11.682	0.412	0.288833	0.00455556	4497.86	1.23365	Simple leaf	4	1881	104.18°	48.55°
1900	Fagaceae	Quercus_baronii	5.88222	0.571	0.0648833	0.0016	862.042	0.253958	Simple leaf	6	1910	103.45°	43.16°
1900	Hydrangeaceae	Hydrangea_villosa	9.86211	0.802222	0.124433	0.00513333	2343.57	1.04541	Simple leaf	6	1910	103.45°	43.16°
1900	Hydrangeaceae	Philadelphus_kansuensis	7.31144	1.67589	0.0532083	0.005625	1604.03	0.811151	Simple leaf	4	1881	104.18°	48.55°
1900	Lamiaceae	Caryopteris_tangutica	4.39011	0.689111	0.0380542	0.0015125	596.621	0.258111	Simple leaf	4	1881	104.18°	48.55°
1900	Malvaceae	Tilia_dictyoneura	6.09778	3.21944	0.0717444	0.00676667	1995.42	0.361752	Simple leaf	7	1924	104.36°	41.27°
1900	Moraceae	Broussonetia_papyrifera	10.3977	2.92017	0.1583	0.0135	4750.97	1.2934	Simple leaf	5	1896	103.32°	42.04°
1900	Moraceae	Morus_alba	6.98122	2.32956	0.124667	0.00933333	2747.5	0.329628	Simple leaf	5	1896	103.32°	42.04°
1900	Moraceae	Morus_australis	13.3647	3.76833	0.36235	0.0288167	6921.1	2.47793	Simple leaf	7	1924	104.36°	41.27°
1900	Oleaceae	Forsythia_giraldiana	6.17011	1.46433	0.158244	0.00784444	2104.89	0.360174	Simple leaf	4	1881	104.18°	48.55°
1900	Oleaceae	Forsythia_mira	8.26044	0.920333	0.0896833	0.003425	1213.83	0.79697	Simple leaf	5	1896	103.32°	42.04°
1900	Oleaceae	Fraxinus_mandschurica	16.8107	13.1563	0.358933	0.0651	8184.3	1.16427	Simple leaf	6	1910	103.45°	43.16°
1900	Oleaceae	Jasminum_humile-kansuense	2.96578	0.765556	0.0224444	0.001	371.45	0.125209	Simple leaf	6	1910	103.45°	43.16°
1900	Oleaceae	Syringa_microphylla	5.29878	0.813111	0.0437444	0.00175556	846.911	0.418657	Simple leaf	5	1896	103.32°	42.04°
1900	Polygonaceae	Fallopia_aubertii	4.80933	2.38611	0.0421556	0.00423333	952.556	0.413034	Simple leaf	5	1896	103.32°	42.04°
1900	Rhamnaceae	Berchemia_polyphylla-polyphylla	9.46767	3.95867	0.257517	0.0182833	5065.48	0.642675	Simple leaf	4	1881	104.18°	48.55°
1900	Rhamnaceae	Berchemia_wilsonii	4.21689	0.924111	0.0260333	0.00106667	635.567	0.184497	Simple leaf	5	1896	103.32°	42.04°
1900	Rhamnaceae	Rhamnus_dumetorum	5.01078	1.03	0.0457833	0.00434583	712.304	0.43551	Simple leaf	6	1910	103.45°	43.16°
1900	Rhamnaceae	Rhamnus_rugulosa	6.875	0.561444	0.151142	0.003875	1731.78	1.04084	Simple leaf	5	1896	103.32°	42.04°
1900	Rosaceae	Spiraea_trilobata	2.39833	0.479778	0.00922963	0.000533333	280.044	0.0886416	Simple leaf	5	1896	103.32°	42.04°
1900	Rutaceae	Euodia_daniellii	15.207	4.578	0.5527	0.101267	8717.6	1.78183	Compound leaf	6	1910	103.45°	43.16°
1900	Rutaceae	Zanthoxylum_bungeanum	9.00167	1.42733	0.138817	0.0201833	2249.63	0.40696	Compound leaf	4	1881	104.18°	48.55°
1900	Rutaceae	Zanthoxylum_piasezkii	5.07517	3.822	0.106167	0.0128333	1021.73	0.50405	Compound leaf	4	1881	104.18°	48.55°
1900	Salicaceae	Populus_cathayana-latifolia	7.92911	4.80478	0.2151	0.0281111	3416.77	0.891498	Simple leaf	7	1924	104.36°	41.27°
1900	Salicaceae	Populus_purdomii-rockii	11.9512	2.97467	0.533867	0.03675	7218.73	1.95807	Simple leaf	6	1910	103.45°	43.16°
1900	Salicaceae	Salix_characta	8.56011	0.529667	0.034175	0.00105	1400.54	0.610805	Simple leaf	7	1924	104.36°	41.27°
1900	Sapindaceae	Acer_mono-macropterum	8.70633	14.0617	0.292433	0.0775667	5996.77	1.0772	Simple leaf	5	1896	103.32°	42.04°
1900	Sapindaceae	Acer_yui-leptocarpum	6.298	5.58611	0.1338	0.0182667	2354.12	0.407234	Simple leaf	5	1896	103.32°	42.04°
1900	Sapindaceae	Koelreuteria_paniculata	23.1927	2.26733	0.5127	0.1055	13480.7	2.04712	Simple leaf	4	1881	104.18°	48.55°
1900	Schisandraceae	Schisandra_sphenanthera	11.336	1.97317	0.226317	0.0130333	3362.78	2.7124	Simple leaf	5	1896	103.32°	42.04°
1900	Scrophulariaceae	Buddleja_albiflora	14.6116	0.913556	0.280422	0.00722222	3386.11	2.50908	Simple leaf	4	1881	104.18°	48.55°
1900	Simaroubaceae	Ailanthus_altissima	28.521	7.25333	0.873833	0.198067	14603.6	2.20441	Compound leaf	4	1881	104.18°	48.55°
1900	Smilacaceae	Smilax_stans	4.789	0.897778	0.0299722	0.00197778	875.661	0.278482	Simple leaf	7	1924	104.36°	41.27°
1900	Stachyuraceae	Stachyurus_chinensis	9.37222	2.003	0.277767	0.0113	3475.99	1.37463	Simple leaf	7	1924	104.36°	41.27°
1900	Ulmaceae	Ulmus_pumila	4.162	0.862	0.0376333	0.00181111	788.472	0.153812	Simple leaf	6	1910	103.45°	43.16°
1900	Vitaceae	Vitis_betulifolia	12.2813	5.33817	0.28835	0.0272	7325.75	1.50217	Simple leaf	5	1896	103.32°	42.04°
1900	Vitaceae	Vitis_heyneana	8.5405	4.4175	0.213983	0.01765	4596.68	1.15553	Simple leaf	4	1881	104.18°	48.55°
2000	Actinidiaceae	Actinidia_kolomikta	11.1447	5.67467	0.23445	0.0289	5462.23	2.33669	Simple leaf	10	2027	104.17°	34.18°
2000	Adoxaceae	Sambucus_williamsii	13.098	4.40817	0.404867	0.0518	7422.23	3.01369	Compound leaf	8	1976	103.29°	33.59°
2000	Adoxaceae	Viburnum_betulifolium	8.30122	2.81289	0.141133	0.0116778	3884.07	1.37212	Simple leaf	8	1976	103.29°	33.59°
2000	Adoxaceae	Viburnum_glomeratum	5.06322	0.867444	0.106322	0.00312222	1322.44	0.663686	Simple leaf	9	2012	104.32°	36.51°
2000	Adoxaceae	Viburnum_nervosum	7.791	1.50567			3061.55		Simple leaf	10	2027	104.17°	34.18°
2000	Berberidaceae	Berberis_circumserrata	4.35367	0.679667			437.256		Simple leaf	10	2027	104.17°	34.18°
2000	Berberidaceae	Berberis_dasystachya	5.15478	2.07967	0.0547333	0.00330833	1327.47	0.211585	Simple leaf	9	2012	104.32°	36.51°
2000	Betulaceae	Betula_albosinensis	8.32978	1.45056	0.140744	0.00673333	2685.2	0.834463	Simple leaf	9	2012	104.32°	36.51°
2000	Betulaceae	Betula_platyphylla	5.75167	1.46178	0.112583	0.00545	1466.08	0.445849	Simple leaf	8	1976	103.29°	33.59°
2000	Betulaceae	Corylus_sieboldiana-mandshurica	9.12117	2.86333	0.219533	0.0149	4747.07	0.650783	Simple leaf	9	2012	104.32°	36.51°
2000	Caprifoliaceae	Lonicera_chrysantha	8.12289	0.603222	0.06605	0.002	1768.09	0.350022	Simple leaf	8	1976	103.29°	33.59°
2000	Caprifoliaceae	Lonicera_elisae	7.15	0.458333	0.067325	0.00245	1603.35	0.680093	Simple leaf	8	1976	103.29°	33.59°
2000	Celastraceae	Celastrus_hypoleucus	8.16011	1.23956	0.209389	0.00501111	3055.01	1.23633	Simple leaf	10	2027	104.17°	34.18°
2000	Celastraceae	Euonymus_cornutus	8.66589	0.401778	0.0472467	0.00154	963.267	0.433883	Simple leaf	10	2027	104.17°	34.18°
2000	Celastraceae	Euonymus_porphyreus	7.90911	0.699444	0.076125	0.00204167	1633.46	0.826839	Simple leaf	10	2027	104.17°	34.18°
2000	Celastraceae	Euonymus_sanguineus	10.208	1.54322	0.169678	0.00801111	3162.04	1.10634	Simple leaf	9	2012	104.32°	36.51°
2000	Cornaceae	Swida_macrophylla	9.59467	1.5675	0.314783	0.0121167	3355.08	1.28284	Simple leaf	8	1976	103.29°	33.59°
2000	Fagaceae	Quercus_baronii	6.25256	0.660889	0.113628	0.00386111	1026.51	0.600616	Simple leaf	9	2012	104.32°	36.51°
2000	Malvaceae	Tilia_chinensis	10.8383	6.68733	0.407533	0.0407833	7842.87	1.56287	Simple leaf	9	2012	104.32°	36.51°
2000	Malvaceae	Tilia_paucicostata	9.91533	5.7995	0.3149	0.03095	5972.05	0.592056	Simple leaf	8	1976	103.29°	33.59°
2000	Moraceae	Morus_cathayana	14.4313	5.483	0.769033	0.0591333	8541.65	3.56845	Simple leaf	8	1976	103.29°	33.59°
2000	Oleaceae	Forsythia_giraldiana	6.11078	1.59956	0.129458	0.00710833	1529.92	0.512063	Simple leaf	10	2027	104.17°	34.18°
2000	Oleaceae	Syringa_oblata-giraldii	6.51933	1.84122	0.228578	0.0101444	2497.52	0.779566	Simple leaf	10	2027	104.17°	34.18°
2000	Rosaceae	Cerasus_sp	8.95767	1.11556	0.166689	0.00683333	2936.57	1.10355	Simple leaf	8	1976	103.29°	33.59°
2000	Rosaceae	Cotoneaster_submultiflorus	3.83033	1.08544	0.0627389	0.00402778	676.883	0.34901	Simple leaf	10	2027	104.17°	34.18°
2000	Rosaceae	Maddenia_incisoserrata	13.9558	2.57783	0.163367	0.01375	5343.28	1.679	Simple leaf	9	2012	104.32°	36.51°
2000	Rosaceae	Malus_baccata	5.74567	2.45056	0.1134	0.00863333	1499.38	0.398839	Simple leaf	9	2012	104.32°	36.51°
2000	Rosaceae	Malus_honanensis	8.50567	3.72722	0.1955	0.0138	4021.02	0.517851	Simple leaf	8	1976	103.29°	33.59°
2000	Rosaceae	Rosa_hugonis	6.06217	1.54567			1020.82	0.112248	Compound leaf	10	2027	104.17°	34.18°
2000	Rosaceae	Rubus_mesogaeus	7.04683	5.88817	0.0969333	0.0179333	1730.9	0.524168	Compound leaf	9	2012	104.32°	36.51°
2000	Rosaceae	Rubus_phoenicolasius	9.68067	1.93767	0.1279	0.0151333	4093.18	0.520219	Compound leaf	9	2012	104.32°	36.51°
2000	Rosaceae	Sorbus_discolor	16.5713	3.675	0.555933	0.0926667	7498.17	1.48497	Compound leaf	8	1976	103.29°	33.59°
2000	Rosaceae	Spiraea_rosthornii	7.55444	0.484333	0.033225	0.00101667	1470.92	0.332441	Simple leaf	9	2012	104.32°	36.51°
2000	Rutaceae	Euodia_daniellii	22.6457	5.10433	0.8344	0.1316	16959.1	2.92984	Compound leaf	9	2012	104.32°	36.51°
2000	Sabiaceae	Meliosma_cuneifolia	12.4178	2.4395	0.236133	0.0151667	3631.73	1.27847	Simple leaf	10	2027	104.17°	34.18°
2000	Salicaceae	Populus_davidiana	4.67178	2.82644	0.0794917	0.00654167	1170.58	0.136216	Simple leaf	8	1976	103.29°	33.59°
2000	Salicaceae	Salix_cathayana	6.99044	1.02889	0.105294	0.00510556	1162.35	0.471386	Simple leaf	10	2027	104.17°	34.18°
2000	Salicaceae	Salix_cheilophila	5.78489	0.668444	0.0298238	0.00118571	372.49	0.154053	Simple leaf	8	1976	103.29°	33.59°
2000	Salicaceae	Salix_hypoleuca	2.83644	0.382889	0.0195625	0.000479167	318.392	0.136381	Simple leaf	9	2012	104.32°	36.51°
2000	Salicaceae	Salix_matsudana	8.64911	0.671556	0.0809667	0.002625	1178.27	0.533433	Simple leaf	8	1976	103.29°	33.59°
2000	Salicaceae	Salix_pseudowallichiana	5.02511	0.541444	0.0649444	0.00215556	800.411	0.539319	Simple leaf	9	2012	104.32°	36.51°
2000	Salicaceae	Salix_wallichiana	6.41744	1.063	0.143622	0.00851111	1554.32	0.632761	Simple leaf	9	2012	104.32°	36.51°
2000	Sapindaceae	Acer_davidii	11.0188	4.86917	0.289317	0.03305	4451.93	1.50379	Simple leaf	10	2027	104.17°	34.18°
2000	Sapindaceae	Acer_mono	8.48667	6.9595	0.2494	0.0332333	4270.03	0.498806	Simple leaf	8	1976	103.29°	33.59°
2000	Sapindaceae	Acer_mono-macropterum	7.72417	8.54883	0.183533	0.0351833	4105.38	0.41603	Simple leaf	10	2027	104.17°	34.18°
2000	Sapindaceae	Acer_oliverianum	8.19167	5.86456	0.0856444	0.0120111	2330.27	0.461594	Simple leaf	10	2027	104.17°	34.18°
2000	Sapindaceae	Acer_tetramerum	7.83233	4.24222	0.0954583	0.00966667	2198.97	0.476933	Simple leaf	9	2012	104.32°	36.51°
2000	Scrophulariaceae	Buddleja_crispa	12.8315	1.764	0.394617	0.0189667	6073.72	3.86316	Simple leaf	9	2012	104.32°	36.51°
2000	Smilacaceae	Smilax_stans	6.56144	0.791111			1404.73	0.252359	Simple leaf	8	1976	103.29°	33.59°
2000	Smilacaceae	Smilax_trachypoda	8.63967	1.55933			2436.33	0.675275	Simple leaf	10	2027	104.17°	34.18°
2000	Ulmaceae	Ulmus_japonica-suberosa	5.28633	0.335111	0.123867	0.00269444	885.55	0.620508	Simple leaf	9	2012	104.32°	36.51°
2000	Ulmaceae	Ulmus_laciniata	12.9625	0.926667	0.6072	0.0130333	7398.8	4.68129	Simple leaf	10	2027	104.17°	34.18°
2100	Adoxaceae	Viburnum_schensianum	8.36133	0.589889	0.158533	0.00431111	3098.92	1.11197	Simple leaf	11	2098	103.52°	34.10°
2100	Alangiaceae	Alangium_platanifolium	13.7707	10.344	0.402233	0.0625	14715.7	2.03412	Simple leaf	11	2098	103.52°	34.10°
2100	Anacardiaceae	Rhus_chinensis	20.5107	16.1057	0.8752	0.118067	13048.6	1.93026	Compound leaf	12	2107	103.57°	33.55°
2100	Anacardiaceae	Rhus_potaninii	18.8833	4.61067	0.598967	0.1065	11830	1.54571	Compound leaf	12	2107	103.57°	33.55°
2100	Anacardiaceae	Rhus_punjabensis-sinica	24.252	4.648	0.865967	0.1756	14490.5	1.76898	Compound leaf	12	2107	103.57°	33.55°
2100	Anacardiaceae	Toxicodendron_vernicifluum	37.574	10.0515	2.7788	0.47885	48130.1	5.4037	Compound leaf	11	2098	103.52°	34.10°
2100	Araliaceae	Acanthopanax_setchuenensis	12.358	7.45433	0.787833	0.0884333	9784.3	2.96888	Compound leaf	12	2107	103.57°	33.55°
2100	Betulaceae	Corylus_heterophylla	14.7127	4.9155	0.416083	0.0348333	10661.6	1.49311	Simple leaf	12	2107	103.57°	33.55°
2100	Cannabaceae	Celtis_bungeana	8.55733	1.477	0.110467	0.00658333	2162.92	2.09302	Simple leaf	11	2098	103.52°	34.10°
2100	Celastraceae	Celastrus_glaucophyllus	7.81522	0.877444	0.163211	0.00671111	2113.6	1.15544	Simple leaf	12	2107	103.57°	33.55°
2100	Celastraceae	Celastrus_rosthornianus-loeseneri	8.35833	1.18989	0.249	0.00843333	3062.93	0.966563	Simple leaf	11	2098	103.52°	34.10°
2100	Cornaceae	Cornus_officinalis	5.50333	1.767	0.0829417	0.00735	1133.28	0.497732	Compound leaf	12	2107	103.57°	33.55°
2100	Cornaceae	Swida bretschneideri	12.362	2.45344	0.155011	0.0110222	3968.81	1.82372	Simple leaf	12	2107	103.57°	33.55°
2100	Fagaceae	Quercus_wutaishanica	10.7417	0.600222	0.361722	0.00805556	4102.9	1.93573	Simple leaf	11	2098	103.52°	34.10°
2100	Hamamelidaceae	Euptelea_pleiospermum	10.3059	3.51581	0.203536	0.0151556	4219.9	0.625491	Simple leaf	11	2098	103.52°	34.10°
2100	Hydrangeaceae	Deutzia_vilmorinae	6.99489	0.551778	0.06105	0.0016125	745.487	0.4689	Simple leaf	11	2098	103.52°	34.10°
2100	Hydrangeaceae	Hydrangea_anomala	9.97741	2.22744	0.161978	0.016	2766.8	1.92313	Simple leaf	12	2107	103.57°	33.55°
2100	Lamiaceae	Elsholtzia fruticosa	6.97711	0.404667	0.0493778	0.00163889	864.811	0.425167	Simple leaf	11	2098	103.52°	34.10°
2100	Rhamnaceae	Berchemia_floribunda	9.45767	1.88667	0.231283	0.0115667	4259.88	1.22314	Simple leaf	12	2107	103.57°	33.55°
2100	Rhamnaceae	Berchemia_polyphylla-polyphylla	10.0823	1.49644	0.162589	0.00877778	4747.09	0.911166	Simple leaf	12	2107	103.57°	33.55°
2100	Rhamnaceae	Berchemia_sinica	6.19422	2.26878	0.195978	0.00972222	2656.57	0.564929	Simple leaf	12	2107	103.57°	33.55°
2100	Rosaceae	Neillia_sinensis	7.29322	0.803222	0.1729	0.00543333	1772.62	1.37863	Simple leaf	11	2098	103.52°	34.10°
2100	Rosaceae	Rubus_parvifolius-adenochlamys	6.64033	3.42467	0.0842	0.01005	1868.53	1.99449	Compound leaf	11	2098	103.52°	34.10°
2100	Rosaceae	Sorbus_hupehensis	14.682	5.27267	0.473433	0.1003	6393.33	1.44533	Compound leaf	12	2107	103.57°	33.55°
2100	Rutaceae	Euodia_daniellii	12.885	4.66933	0.803	0.0890333	10122.2	1.43873	Compound leaf	11	2098	103.52°	34.10°
2100	Rutaceae	Zanthoxylum_bungeanum-pubescens	8.13617	1.36017	0.198	0.0238333	2433.48	0.733876	Compound leaf	12	2107	103.57°	33.55°
2100	Sabiaceae	Meliosma_myriantha-pilosa	14.9748	1.81389	0.176056	0.00944444	4949.48	0.904973	Simple leaf	12	2107	103.57°	33.55°
2100	Sapindaceae	Acer_davidii	9.76211	2.80433	0.192067	0.0150111	3881.6	1.09873	Simple leaf	12	2107	103.57°	33.55°
2100	Sapindaceae	Acer_ginnala-theiferum	6.87989	3.79178	0.171425	0.0157333	2380.66	0.439151	Simple leaf	11	2098	103.52°	34.10°
2100	Sapindaceae	Acer_maximowiczii	6.19267	6.09778	0.129767	0.0234111	2501.06	0.44898	Simple leaf	11	2098	103.52°	34.10°
2100	Sapindaceae	Koelreuteria_paniculata	19.7075	4.50233	1.59785	0.2214	23512.8	3.96485	Simple leaf	12	2107	103.57°	33.55°
2100	Smilacaceae	Smilax_menispermoidea	6.22267	1.88933	0.1071	0.0189	2781.13	0.962599	Simple leaf	11	2098	103.52°	34.10°
2100	Staphyleaceae	Staphylea_holocarpa	10.081	10.313	0.323433	0.0448667	6300.27	0.939633	Simple leaf	12	2107	103.57°	33.55°
2100	Thymelaeaceae	Daphne_tangutica	5.03989		0.0454833		463.675	0.667255	Simple leaf	11	2098	103.52°	34.10°
2100	Ulmaceae	Ulmus_glaucescens	5.67956	1.25544	0.0806	0.00377778	1180.76	0.262689	Simple leaf	12	2107	103.57°	33.55°
2100	Ulmaceae	Zelkova_sinica	7.60744	1.17911	0.109822	0.00534444	2164.27	0.583596	Simple leaf	12	2107	103.57°	33.55°
2100	Vitaceae	Vitis_heyneana	12.6998	5.78417	0.416567	0.0450667	9386.07	3.08513	Simple leaf	12	2107	103.57°	33.55°
2200	Adoxaceae	Viburnum_mongolicum	4.70189	1.44622	0.0411333	0.00307778	1087.83	0.330485	Simple leaf	14	2201	102.44°	35.06°
2200	Adoxaceae	Viburnum_opulus-calvescens	8.01911	2.61478	0.154756	0.0110222	2791.06	0.390728	Simple leaf	14	2201	102.44°	35.06°
2200	Araliaceae	Aralia_chinensis	22.5013	5.27033	0.514167	0.0905	15521.7	2.37214	Simple leaf	15	2219	102.53°	34.19°
2200	Berberidaceae	Berberis_kansuensis	5.17711	1.66278	0.100867	0.00595333	1252.93	0.340627	Simple leaf	13	2182	102.51°	34.12°
2200	Betulaceae	Corylus_sieboldiana-mandshurica	9.21956	1.86822	0.274489	0.0101222	4723.72	0.634385	Simple leaf	15	2219	102.53°	34.19°
2200	Betulaceae	Ostryopsis_davidiana	4.22222	0.810667	0.059775	0.001675	1012.99	0.161143	Simple leaf	13	2182	102.51°	34.12°
2200	Caprifoliaceae	Lonicera_ferdinandii	4.60389	0.447667	0.0708267	0.0013	854.42	0.305363	Simple leaf	14	2201	102.44°	35.06°
2200	Caprifoliaceae	Lonicera_hispida	6.54	0.5955	0.204117	0.00375	1950.33	0.81252	Simple leaf	15	2219	102.53°	34.19°
2200	Cornaceae	Swida_macrophylla	6.12033	0.892556	0.0995267	0.00345333	1432.73	0.547795	Simple leaf	13	2182	102.51°	34.12°
2200	Elaeagnaceae	Elaeagnus_bockii	5.33456	0.514778	0.0463292	0.00153333	707.104	0.233043	Simple leaf	14	2201	102.44°	35.06°
2200	Fabaceae	Caragana_tibetica	1.63278	0.626667	0.0162037	0.0054	196.893		Compound leaf	15	2219	102.53°	34.19°
2200	Fabaceae	Lespedeza_floribunda	2.30144	0.784333	0.0157889	0.00112778	242.85	0.0497682	Compound leaf	14	2201	102.44°	35.06°
2200	Fabaceae	Lespedeza_formosa	5.5315	2.52933	0.06985	0.00821667	1770.83	0.162621	Compound leaf	14	2201	102.44°	35.06°
2200	Grossulariaceae	Ribes_himalense	8.61233	8.74383	0.254767	0.0455	5419.82	0.89208	Simple leaf	15	2219	102.53°	34.19°
2200	Grossulariaceae	Ribes_maximowiczianum	2.99089	1.13567	0.0529167	0.00305556	444.794	0.230688	Simple leaf	13	2182	102.51°	34.12°
2200	Grossulariaceae	Ribes_vilmorinii	3.93078	1.31622	0.04995	0.00247778	640.722	0.224706	Simple leaf	13	2182	102.51°	34.12°
2200	Lauraceae	Lindera_glauca	7.42267	1.18789	0.09378	0.00314	1534.16	0.477877	Compound leaf	15	2219	102.53°	34.19°
2200	Lauraceae	Litsea_tsinlingensis	9.965	1.92517	0.1567	0.00735	3534.25	0.881011	Simple leaf	14	2201	102.44°	35.06°
2200	Rhamnaceae	Rhamnus_tangutica	3.72011	0.725444	0.033375	0.00198333	383.533	0.237782	Simple leaf	14	2201	102.44°	35.06°
2200	Rosaceae	Cerasus_clarofolia	5.06133	0.578667	0.0519067	0.00165333	792.953	0.331765	Simple leaf	15	2219	102.53°	34.19°
2200	Rosaceae	Cerasus_sp	4.085	0.457333	0.0481714	0.00127619	566.352	0.271678	Simple leaf	13	2182	102.51°	34.12°
2200	Rosaceae	Cotoneaster_acutifolius	4.62522	0.660333	0.0651278	0.00206667	649.428	0.522811	Simple leaf	13	2182	102.51°	34.12°
2200	Rosaceae	Cotoneaster_divaricatus	2.82867	0.556	0.0286278	0.00119444	263.411	0.22213	Simple leaf	14	2201	102.44°	35.06°
2200	Rosaceae	Cotoneaster_multiflorus	3.46689	0.916444	0.0537133	0.00244667	578.673	0.403892	Simple leaf	15	2219	102.53°	34.19°
2200	Rosaceae	Crataegus_kansuensis	6.65367	2.74444	0.188822	0.0139333	2456.92	0.740485	Simple leaf	15	2219	102.53°	34.19°
2200	Rosaceae	Malus_baccata	5.87833	3.39767			1543.03		Simple leaf	13	2182	102.51°	34.12°
2200	Rosaceae	Malus_kansuensis	11.037	2.79917	0.307983	0.0187833	6484.62	1.26227	Simple leaf	14	2201	102.44°	35.06°
2200	Rosaceae	Padus_racemosa	6.99133	1.12867	0.11224	0.00535333	1626.61	0.552949	Simple leaf	14	2201	102.44°	35.06°
2200	Rosaceae	Pyrus_xerophila	4.59889	2.94322	0.07024	0.00792667	887.047	0.158752	Simple leaf	13	2182	102.51°	34.12°
2200	Rosaceae	Rosa_davidii	8.675	1.82467	0.1253	0.0194667	2936.83	0.613346	Compound leaf	15	2219	102.53°	34.19°
2200	Rosaceae	Rosa_moyesii	6.92867	1.174	0.0918667	0.0117333	1374.53	0.364702	Compound leaf	14	2201	102.44°	35.06°
2200	Rosaceae	Rosa_willmottiae	6.20267	2.18717	0.0649667	0.0108	1071.17	0.218504	Compound leaf	13	2182	102.51°	34.12°
2200	Rosaceae	Rubus_pileatus	8.63583	1.772	0.206467	0.0115667	2855.33	0.808835	Compound leaf	13	2182	102.51°	34.12°
2200	Rosaceae	Sorbaria_kirilowii	18.0557	4.48267	0.461233	0.0315333	8461.03	1.25985	Compound leaf	15	2219	102.53°	34.19°
2200	Rosaceae	Spiraea_mongolica	2.41856	0.252667	0.01016	0.00021	147.8	0.0261658	Simple leaf	15	2219	102.53°	34.19°
2200	Rosaceae	Spiraea_rosthornii	4.86544	0.334111	0.0389667	0.000944444	926.372	0.198397	Simple leaf	14	2201	102.44°	35.06°
2200	Salicaceae	Populus_cathayana	8.35533	4.18167			2874.68		Simple leaf	13	2182	102.51°	34.12°
2200	Salicaceae	Populus_davidiana	7	3.75089	0.14745	0.020975	2413.38	0.648859	Simple leaf	13	2182	102.51°	34.12°
2200	Salicaceae	Salix_jishiensis	3.10778	0.421333	0.0254083	0.000795833	379.592	0.125473	Simple leaf	14	2201	102.44°	35.06°
2200	Salicaceae	Salix_matsudana	8.37044	1.15678	0.0856	0.0049	1121.82	0.444379	Simple leaf	15	2219	102.53°	34.19°
2200	Salicaceae	Salix_pseudowallichiana	5.54456	0.560444			967.975		Simple leaf	15	2219	102.53°	34.19°
2200	Ulmaceae	Ulmus_davidiana-japonica	7.18322	0.868778	0.1224	0.00387333	1857.69	0.988997	Simple leaf	13	2182	102.51°	34.12°
2300	Actinidiaceae	Actinidia_kolomikta	10.1572	7.44733	0.178267	0.0309833	3924.62	1.72961	Simple leaf	18	2319	102.42°	35.51°
2300	Adoxaceae	Viburnum_macrocephalum	5.561	1.80167	0.0851667	0.00525	1574.57	0.677919	Simple leaf	18	2319	102.42°	35.51°
2300	Adoxaceae	Viburnum_mongolicum	4.21378	0.516444	0.0482583	0.001625	847.225	0.247552	Simple leaf	16	2287	103.29°	34.57°
2300	Anacardiaceae	Rhus_potaninii	20.2583	5.629	0.732867	0.104867	11856.8	1.33898	Compound leaf	19	2324	103.42°	34.30°
2300	Berberidaceae	Berberis_dubia	5.111	1.56589	0.0324333	0.00244444	587.656	0.159635	Simple leaf	17	2301	103.33°	34.03°
2300	Berberidaceae	Berberis_kansuensis	4.47711	2.92711	0.0450917	0.00589167	1020.94	0.196782	Simple leaf	18	2319	102.42°	35.51°
2300	Berberidaceae	Berberis_thunbergii	5.775	1.42489	0.0618833	0.00316667	1136.36	0.222038	Simple leaf	19	2324	103.42°	34.30°
2300	Berberidaceae	Berberis_vernae	3.80644	0.606889	0.0291944	0.00146111	250.039	0.203776	Simple leaf	16	2287	103.29°	34.57°
2300	Betulaceae	Betula_platyphylla	7.155	1.84678			2663.21		Simple leaf	16	2287	103.29°	34.57°
2300	Betulaceae	Betula_potaninii	3.73144	0.347778	0.0283222	0.000927778	541.456	0.145872	Simple leaf	18	2319	102.42°	35.51°
2300	Betulaceae	Corylus_sieboldiana-mandshurica	9.889	2.86067	0.167933	0.0114333	4924.71	0.527596	Simple leaf	19	2324	103.42°	34.30°
2300	Celastraceae	Euonymus_przwalskii	6.36383	0.732389	0.0633917	0.00225278	1429.34	0.658783	Simple leaf	19	2324	103.42°	34.30°
2300	Celastraceae	Euonymus_sanguineus	7.99133	1.22762	0.210156	0.00756667	3016.01	1.24439	Simple leaf	17	2301	103.33°	34.03°
2300	Elaeagnaceae	Hippophae_rhamnoides-sinensis	4.75189	0.233222	0.02115	0.000358333	255.079	0.173518	Simple leaf	18	2319	102.42°	35.51°
2300	Fagaceae	Quercus_wutaishanica	10.4226	0.314	0.201022	0.00321111	3214.64	0.810831	Simple leaf	17	2301	103.33°	34.03°
2300	Grossulariaceae	Ribes_alpestre	2.45189	1.75944	0.0268889	0.00260556	512.839	0.0888041	Simple leaf	17	2301	103.33°	34.03°
2300	Grossulariaceae	Ribes_moupinense	5.55833	4.90017	0.10285	0.0116333	2506.18	0.530365	Simple leaf	18	2319	102.42°	35.51°
2300	Grossulariaceae	Ribes_tenue	2.15644	0.754889	0.0238458	0.0015125	375.267	0.130363	Simple leaf	18	2319	102.42°	35.51°
2300	Hydrangeaceae	Deutzia_discolor	10.8101	1.21656	0.0977667	0.00464444	2489.4	1.14871	Simple leaf	19	2324	103.42°	34.30°
2300	Hydrangeaceae	Hydrangea_bretschneideri	10.8158	2.64278	0.172833	0.0122444	3479.38	1.56858	Simple leaf	18	2319	102.42°	35.51°
2300	Malvaceae	Tilia_paucicostata	10.1897	2.62767	0.223117	0.0136333	5418.08	1.17843	Simple leaf	18	2319	102.42°	35.51°
2300	Oleaceae	Syringa_pekinensis	6.71022	1.51989	0.141533	0.00710667	1689.93	0.845146	Simple leaf	18	2319	102.42°	35.51°
2300	Rhamnaceae	Rhamnus_dumetorum	4.36228	0.8085	0.0218417	0.00165556	428.639	0.234884	Simple leaf	19	2324	103.42°	34.30°
2300	Rhamnaceae	Rhamnus_tangutica	4.08678	0.799778			430.479		Simple leaf	16	2287	103.29°	34.57°
2300	Rosaceae	Armeniaca_sibirica	6.82122	2.02444	0.107083	0.00755833	2088.52	0.884769	Simple leaf	16	2287	103.29°	34.57°
2300	Rosaceae	Cerasus_clarofolia	6.85611	1.01867	0.0634583	0.00325	1622.17	0.451649	Simple leaf	16	2287	103.29°	34.57°
2300	Rosaceae	Cerasus_setulosa	6.56078	0.795333	0.0661333	0.00311667	1468.43	0.548207	Simple leaf	17	2301	103.33°	34.03°
2300	Rosaceae	Cotoneaster_zabelii	5.81444	0.681222	0.0702583	0.0024	1345.75	0.245619	Simple leaf	18	2319	102.42°	35.51°
2300	Rosaceae	Malus_honanensis	8.371	3.59933	0.156033	0.0133667	3177.97	0.53925	Simple leaf	17	2301	103.33°	34.03°
2300	Rosaceae	Malus_mandshurica	6.14283	2.73617	0.060675	0.0053125	1451.72	0.181075	Simple leaf	17	2301	103.33°	34.03°
2300	Rosaceae	Malus_transitoria	3.80478	2.49878	0.0442944	0.00390556	751.389	0.121621	Simple leaf	18	2319	102.42°	35.51°
2300	Rosaceae	Padus_racemosa	7.61656	1.01389	0.117592	0.00580833	1636.03	0.740324	Simple leaf	19	2324	103.42°	34.30°
2300	Rosaceae	Prunus_salicina	7.74056	1.01667	0.1173	0.00483333	1927.69	0.588502	Simple leaf	18	2319	102.42°	35.51°
2300	Rosaceae	Rosa_omeiensis	5.15689	1.83633	0.02475	0.00545	713.458	0.0868873	Compound leaf	18	2319	102.42°	35.51°
2300	Rosaceae	Rosa_willmottiae	5.69517	1.28675	0.0483917	0.008025	879.392	0.144976	Compound leaf	16	2287	103.29°	34.57°
2300	Rosaceae	Rubus_amabilis	19.333	3.95933	0.327133	0.0669	11376.6	1.82739	Compound leaf	16	2287	103.29°	34.57°
2300	Rosaceae	Sorbaria arborea	16.5473	4.089			8879.47		Simple leaf	17	2301	103.33°	34.03°
2300	Rosaceae	Spiraea_rosthornii	4.77278	0.548444	0.0178111	0.000672222	575.844	0.124472	Simple leaf	19	2324	103.42°	34.30°
2300	Salicaceae	Populus_davidiana-ovata	8.77033	4.87067	0.34145	0.0295167	4494.07		Simple leaf	16	2287	103.29°	34.57°
2300	Salicaceae	Populus_pseudo-simonii	6.21533	1.317	0.160408	0.00903333	1663.18	0.595094	Simple leaf	18	2319	102.42°	35.51°
2300	Salicaceae	Populus_simonii	7.48889	1.80197	0.115508	0.00859583	2083.35	0.693118	Simple leaf	18	2319	102.42°	35.51°
2300	Salicaceae	Salix_characta	6.57556	0.888556	0.0396778	0.00145	540.344	0.230708	Simple leaf	17	2301	103.33°	34.03°
2300	Salicaceae	Salix_cheilophila	3.49933	0.425889	0.01003		141.212		Simple leaf	16	2287	103.29°	34.57°
2300	Salicaceae	Salix_jishiensis	4.804	1.37822	0.0748556	0.00536667	818.456	0.307592	Simple leaf	16	2287	103.29°	34.57°
2300	Salicaceae	Salix_matsudana	8.903	0.805556	0.06472	0.00218667	1044.63	0.25048	Simple leaf	18	2319	102.42°	35.51°
2300	Salicaceae	Salix_paraplesia	9.07739	0.883389	0.14091	0.00568333	1788.94	0.771546	Simple leaf	18	2319	102.42°	35.51°
2300	Salicaceae	Salix_rehderiana	6.80167	1.08889	0.121417	0.00465833	1613.76	0.279737	Simple leaf	19	2324	103.42°	34.30°
2300	Sapindaceae	Acer_caudatum-multiserratum	7.88578	4.07267	0.112489	0.0140556	2392.72	0.382072	Simple leaf	17	2301	103.33°	34.03°
2300	Sapindaceae	Acer_davidii	6.78622	5.36144	0.107608	0.00359167	1723.08	0.249475	Simple leaf	16	2287	103.29°	34.57°
2300	Sapindaceae	Acer_ginnala	9.78433	3.96533	0.100317	0.01185	2864.43	0.757438	Simple leaf	17	2301	103.33°	34.03°
2300	Sapindaceae	Acer_tetramerum	7.60722	5.30622	0.172675	0.017325	2272.13	0.544442	Simple leaf	17	2301	103.33°	34.03°
2300	Scrophulariaceae	Buddleja_davidii	15.7942	0.651167	0.143383	0.00413333	2834.48	1.95513	Simple leaf	18	2319	102.42°	35.51°
2300	Ulmaceae	Ulmus_davidiana	9.23656	2.20522	0.182911	0.0123556	2951.99	0.44281	Simple leaf	18	2319	102.42°	35.51°
2400	Actinidiaceae	Actinidia_tetramera	6.45911	3.461	0.62314	0.03256	1236.79	1.12857	Simple leaf	21	2408	103.59°	35.18°
2400	Actinidiaceae	Clematoclethra_lasioclada	5.88233	2.71244	0.0500667	0.004075	1252.26	0.584096	Simple leaf	21	2408	103.59°	35.18°
2400	Araliaceae	Acanthopanax_giraldii	5.42367	6.34383	0.15241	0.024369	2004.53	0.363665	Compound leaf	20	2391	103.08°	34.05°
2400	Araliaceae	Acanthopanax_stenophyllus	7.12983	8.15767			3972.7		Compound leaf	22	2416	102.10°	36.29°
2400	Berberidaceae	Berberis_dasystachya	3.68856	1.37056	0.0602083	0.00305833	759.2	0.208952	Simple leaf	20	2391	103.08°	34.05°
2400	Berberidaceae	Berberis_dubia	3.29222	1.23989	0.028695	0.0018965	405.217	0.142587	Simple leaf	20	2391	103.08°	34.05°
2400	Betulaceae	Betula_albosinensis	7.33667	1.32733	0.112547	0.004213	1890.26	1.02564	Simple leaf	21	2408	103.59°	35.18°
2400	Betulaceae	Corylus_sieboldiana-mandshurica	8.13717	2.16267	0.292067	0.0165667	4344.87	0.845048	Simple leaf	21	2408	103.59°	35.18°
2400	Betulaceae	Ostryopsis_davidiana	5.25622	1.00311	0.149006	0.00540556	1454.99	0.78296	Simple leaf	22	2416	102.10°	36.29°
2400	Caprifoliaceae	Lonicera_chrysantha	6.22889	0.751278	0.0781917	0.00201667	1263.37	0.332692	Simple leaf	20	2391	103.08°	34.05°
2400	Caprifoliaceae	Lonicera_saccata	4.15811	0.331667			477.163		Simple leaf	20	2391	103.08°	34.05°
2400	Caprifoliaceae	Lonicera_trichosantha	3.86722	0.406167	0.0505296	0.0009	588.249	0.275306	Simple leaf	22	2416	102.10°	36.29°
2400	Caprifoliaceae	Lonicera_webbiana	6.44067	1.01886	0.0869667	0.00333333	1480	0.595944	Simple leaf	21	2408	103.59°	35.18°
2400	Cornaceae	Cornus_poliophylla-microphylla	6.22122	0.921889	0.108111	0.00374444	1456.33	0.352114	Simple leaf	22	2416	102.10°	36.29°
2400	Cornaceae	Swida_macrophylla	10.9657	2.24533	0.360767	0.0234333	3896.82	1.2339	Simple leaf	22	2416	102.10°	36.29°
2400	Grossulariaceae	Ribes_meyeri	3.61522	2.14956	0.052963	0.00659	916.15	0.218849	Simple leaf	20	2391	103.08°	34.05°
2400	Hydrangeaceae	Deutzia_albida	6.49156	0.593	0.0688167	0.00175833	1406.23	0.529483	Simple leaf	20	2391	103.08°	34.05°
2400	Hydrangeaceae	Hydrangea_anomala	13.3311	1.76667	0.312451	0.0353	5530.38	2.65313	Simple leaf	21	2408	103.59°	35.18°
2400	Hydrangeaceae	Hydrangea_longipes-fulvescens	9.89222	1.98956	0.132422	0.0104333	3349.63	1.25371	Simple leaf	22	2416	102.10°	36.29°
2400	Hydrangeaceae	Philadelphus_kansuensis	8.42809	0.732111	0.136028	0.00270556	2642.63	0.868731	Simple leaf	22	2416	102.10°	36.29°
2400	Malvaceae	Tilia_laetevirens	13.3723	6.14433	0.2948	0.029	10202.6	1.04871	Simple leaf	21	2408	103.59°	35.18°
2400	Malvaceae	Tilia_paucicostata	9.00583	4.82633	0.32154	0.03124	6251.05	0.635848	Simple leaf	21	2408	103.59°	35.18°
2400	Rhamnaceae	Rhamnus_parvifolia	2.81133	0.559778	0.0246444	0.00112222	278.811	0.171391	Simple leaf	20	2391	103.08°	34.05°
2400	Rosaceae	Cerasus_conadenia	4.91928	0.908	0.0276667	0.00164444	1000.14	0.257502	Simple leaf	22	2416	102.10°	36.29°
2400	Rosaceae	Cotoneaster_tenuipes	1.99422	0.348222	0.0167167	0.000508333	182.438	0.073818	Simple leaf	20	2391	103.08°	34.05°
2400	Rosaceae	Padus_ obtusata	10.7061	2.17967	0.271189	0.0161333	3963.14	1.83645	Simple leaf	22	2416	102.10°	36.29°
2400	Rosaceae	Potentilla_glabra	2.89956	0.651167	0.0425611	0.00181806	600.561	0.125346	Compound leaf	21	2408	103.59°	35.18°
2400	Rosaceae	Rosa_sweginzowii	9.6865	2.56967	0.161067	0.0235167	2935.18	0.552699	Compound leaf	21	2408	103.59°	35.18°
2400	Rosaceae	Rubus_mesogaeus	11.4903	6.91833	0.353633	0.0604667	7259.23	1.41074	Compound leaf	20	2391	103.08°	34.05°
2400	Rosaceae	Sorbaria_arborea	20.6473	4.01667			8454.23		Compound leaf	22	2416	102.10°	36.29°
2400	Rosaceae	Sorbus_koehneana	11.8518	1.90092	0.134667	0.0313083	2956.45	0.91605	Compound leaf	20	2391	103.08°	34.05°
2400	Salicaceae	Populus_cathayana	9.7275	6.2825	0.268617	0.0413	4574.8	1.07619	Simple leaf	20	2391	103.08°	34.05°
2400	Salicaceae	Populus_davidiana-laticuneata	6.38622	2.29678	0.104922	0.00842222	1906.03	0.369163	Simple leaf	20	2391	103.08°	34.05°
2400	Salicaceae	Salix_ernesti-glabrescens	12.8896	1.04967	0.157325	0.00474167	2782.58	1.07066	Simple leaf	22	2416	102.10°	36.29°
2400	Ulmaceae	Ulmus_pumila	5.151	0.964111	0.0602667	0.00247333	1169.09	0.393059	Simple leaf	21	2408	103.59°	35.18°
2500	Adoxaceae	Viburnum_glomeratum	7.19656	1.04522	0.145722	0.00806667	2460.53	0.758702	Simple leaf	23	2482	103.10°	34.09°
2500	Adoxaceae	Viburnum_mongolicum	4.19478	0.793667	0.0463083	0.00228333	950.383	0.469687	Simple leaf	23	2482	103.10°	34.09°
2500	Berberidaceae	Berberis_diaphana	3.651	0.371111	0.038	0.000972222	554.478	0.119393	Simple leaf	24	2507	103.35°	34.29°
2500	Berberidaceae	Berberis_thunbergii	6.34633	0.810889	0.0625167	0.00188333	1135.32	0.31484	Simple leaf	24	2507	103.35°	34.29°
2500	Betulaceae	Betula_platyphylla	6.48444	1.93222	0.123867	0.00691111	2574.52	0.523996	Simple leaf	24	2507	103.35°	34.29°
2500	Caprifoliaceae	Abelia_dielsii	4.75867	0.545222	0.0246542	0.00103333	434.333	0.150489	Simple leaf	23	2482	103.10°	34.09°
2500	Caprifoliaceae	Lonicera_nervosa	3.55656	0.295778	0.0194533	0.00045	426.207		Simple leaf	24	2507	103.35°	34.29°
2500	Caprifoliaceae	Lonicera_rupicola-syringantha	2.65433	0.300222	0.0281741	0.000485185	349.174	0.194282	Simple leaf	23	2482	103.10°	34.09°
2500	Caprifoliaceae	Lonicera_tangutica	3.23956	0.372889	0.0111033	0.000296667	367.61	0.167972	Simple leaf	24	2507	103.35°	34.29°
2500	Caprifoliaceae	Lonicera_webbiana	6.35989	0.846	0.0761167	0.003	1451.02	1.22338	Simple leaf	24	2507	103.35°	34.29°
2500	Elaeagnaceae	Hippophae_rhamnoides-sinensis	4.96011	0.238778	0.02878	0.00047	305.353	0.133569	Simple leaf	23	2482	103.10°	34.09°
2500	Grossulariaceae	Ribes_alpestre-gigantem	2.12822	1.23011	0.0290222	0.00169444	365.467	0.135007	Simple leaf	23	2482	103.10°	34.09°
2500	Hydrangeaceae	Philadelphus_kansuensis	10.2148	1.18217	0.125583	0.00465	2584.88	0.575492	Simple leaf	23	2482	103.10°	34.09°
2500	Rhamnaceae	Rhamnus_dumetorum	4.90933	0.985222	0.0374444	0.00275556	619.6	0.572661	Simple leaf	24	2507	103.35°	34.29°
2500	Rosaceae	Cerasus_clarofolia	4.542	0.892667	0.0283259	0.00105185	497.122	0.191839	Simple leaf	24	2507	103.35°	34.29°
2500	Rosaceae	Cerasus_tomentosa	7.58489	1.07711	0.124967	0.00497778	2326.99	0.775838	Simple leaf	23	2482	103.10°	34.09°
2500	Rosaceae	Cotoneaster_acutifolius	4.18022	0.570667	0.0395889	0.000905556	441.183	0.227131	Simple leaf	24	2507	103.35°	34.29°
2500	Rosaceae	Cotoneaster_divaricatus	2.652	0.454444	0.0248111	0.000914815	250.47	0.0866	Simple leaf	23	2482	103.10°	34.09°
2500	Rosaceae	Cotoneaster_submultiflorus	4.35567	0.598444	0.0635222	0.00198333	754.478	0.405236	Simple leaf	23	2482	103.10°	34.09°
2500	Rosaceae	Cotoneaster_tenuipes	2.17	0.410556	0.0179556	0.000596296	193.381	0.122342	Simple leaf	24	2507	103.35°	34.29°
2500	Rosaceae	Crataegus_kansuensis	5.63783	1.76883	0.1483	0.00821667	2125.9	0.446159	Simple leaf	23	2482	103.10°	34.09°
2500	Rosaceae	Crataegus_wilsonii	8.38867	1.3535	0.28765	0.00876667	3709.15	0.768133	Simple leaf	24	2507	103.35°	34.29°
2500	Rosaceae	Maddenia_wilsonii	7.85167	0.643889	0.0571083	0.00191667	1866.74	0.462654	Simple leaf	23	2482	103.10°	34.09°
2500	Rosaceae	Potentilla_glabra	2.85589	1.10522	0.0277056	0.00202778	622.472	0.202299	Compound leaf	24	2507	103.35°	34.29°
2500	Rosaceae	Prunus_salicina	5.53067	0.844	0.0517056	0.00327778	949.433	0.371893	Simple leaf	23	2482	103.10°	34.09°
2500	Rosaceae	Rosa_davidii	11.8037	2.81433	0.1933	0.0413333	4800.27	0.567473	Compound leaf	23	2482	103.10°	34.09°
2500	Rosaceae	Sorbus_hupehensis	8.41533	2.529	0.257	0.0387333	3941.7	1.06853	Compound leaf	24	2507	103.35°	34.29°
2500	Salicaceae	Populus_davidiana-ovata	9.72217	5.5815	0.806017	0.0843333	7366.07		Simple leaf	24	2507	103.35°	34.29°
2500	Salicaceae	Salix_matsudana	7.77733	0.580889	0.0599917	0.00161667	1103.69	0.275587	Simple leaf	23	2482	103.10°	34.09°
2500	Salicaceae	Salix_rehderiana	7.38933	0.720778	0.0465852	0.00213704	765.096	0.449445	Simple leaf	24	2507	103.35°	34.29°
2500	Salicaceae	Salix_tenella	4.25567	0.468667	0.0220625	0.000895833	303.325	0.159979	Simple leaf	24	2507	103.35°	34.29°
2600	Actinidiaceae	Clematoclethra_lasioclada	5.14467	2.11989	0.0671407	0.00252593	804.45	0.440957	Simple leaf	25	2578	103.31°	35.01°
2600	Adoxaceae	Viburnum_glomeratum	7.06844	1.34322			2151.33		Simple leaf	26	2597	103.29°	35.10°
2600	Adoxaceae	Viburnum_mongolicum	2.47133	0.509667	0.022675	0.000883333	290.108	0.223475	Simple leaf	26	2597	103.29°	35.10°
2600	Araliaceae	Acanthopanax_giraldii	4.96589	5.25822	0.0905	0.0147083	1473.41	0.410504	Compound leaf	25	2578	103.31°	35.01°
2600	Asteraceae	Pertya_discolor	3.22567	0.447556	0.00759167	0.000345833	177.05	0.0715727	Simple leaf	27	2620	102.56°	34.08°
2600	Berberidaceae	Berberis_dubia	3.96278	0.835222	0.0235	0.000911111	313.806	0.153744	Simple leaf	27	2620	102.56°	34.08°
2600	Berberidaceae	Berberis_vernae	4.20811	0.729333	0.0218417	0.00110417	383.046	0.186465	Simple leaf	25	2578	103.31°	35.01°
2600	Betulaceae	Betula_albosinensis	7.21956	1.59433			2083.52		Simple leaf	26	2597	103.29°	35.10°
2600	Betulaceae	Betula_utilis	6.94033	1.24533	0.0906667	0.00465	1895.57	0.383987	Simple leaf	26	2597	103.29°	35.10°
2600	Betulaceae	Ostryopsis_davidiana	5.78789	0.657222	0.11335	0.00231667	1887.83	0.426969	Simple leaf	25	2578	103.31°	35.01°
2600	Caprifoliaceae	Abelia_dielsii	4.51189	0.424889	0.022075	0.000779167	363.492	0.17493	Simple leaf	27	2620	102.56°	34.08°
2600	Caprifoliaceae	Lonicera_ferdinandii	4.34767	0.450333	0.02915	0.000675	847.333	0.218589	Simple leaf	27	2620	102.56°	34.08°
2600	Fabaceae	Caragana_densa	1.44533		0.00560833		81.9028	0.0204925	Compound leaf	25	2578	103.31°	35.01°
2600	Fabaceae	Hedysarum_multijugum	10.954	1.0612	0.120383		1078.58	0.394566	Compound leaf	27	2620	102.56°	34.08°
2600	Grossulariaceae	Ribes_vilmorinii	1.93	0.674667	0.0244812	0.0015625	263.469	0.1628	Simple leaf	26	2597	103.29°	35.10°
2600	Hydrangeaceae	Philadelphus_kansuensis	8.7075	1.26361	0.112978	0.006525	2632.94	1.37336	Simple leaf	27	2620	102.56°	34.08°
2600	Lamiaceae	Caryopteris_tangutica	3.12244	0.710222	0.0217667	0.000693333	253.153	0.17526	Simple leaf	27	2620	102.56°	34.08°
2600	Polygonaceae	Fallopia_aubertii	4.57689	3.07922			1093.09		Simple leaf	26	2597	103.29°	35.10°
2600	Rhamnaceae	Berchemia_polyphylla-polyphylla	12.7157	0.962	0.290017	0.00831667	5684.83	1.95267	Simple leaf	26	2597	103.29°	35.10°
2600	Rhamnaceae	Rhamnus_parvifolia	2.57533	0.696889	0.0111208	0.000895833	187.262	0.161036	Simple leaf	27	2620	102.56°	34.08°
2600	Rosaceae	Cerasus_conadenia	4.41111	0.738778	0.0344389	0.00162778	757.811	0.332499	Simple leaf	25	2578	103.31°	35.01°
2600	Rosaceae	Cotoneaster_acuminatus	3.553	0.607667			454.238		Simple leaf	25	2578	103.31°	35.01°
2600	Rosaceae	Cotoneaster_submultiflorus	3.23967	0.569556	0.0458389	0.00155	490.567	0.3353	Simple leaf	27	2620	102.56°	34.08°
2600	Rosaceae	Malus_honanensis	6.69817	3.31367	0.198783	0.0173167	2586.23	0.653974	Simple leaf	27	2620	102.56°	34.08°
2600	Rosaceae	Potentilla_glabra	2.60544	0.9265	0.0297778	0.00184444	524.778	0.128231	Compound leaf	26	2597	103.29°	35.10°
2600	Rosaceae	Pyrus_xerophila	3.909	1.00022	0.0351667	0.00174444	662.856	0.189882	Simple leaf	25	2578	103.31°	35.01°
2600	Rosaceae	Rubus_mesogaeus	14.8197	3.27067	0.380733	0.0421333	7340.27	0.974444	Compound leaf	25	2578	103.31°	35.01°
2600	Rosaceae	Sorbaria_kirilowii	22.4037	4.74933	0.322767	0.0782333	7707.03	0.870213	Compound leaf	26	2597	103.29°	35.10°
2600	Salicaceae	Salix_cheilophila	2.37556	0.213333			91.6028		Simple leaf	27	2620	102.56°	34.08°
2600	Salicaceae	Salix_sinopurpurea	4.32311	0.632778			340.083		Simple leaf	25	2578	103.31°	35.01°
2600	Sapindaceae	Acer_tetramerum	6.18233	2.93433	0.151067	0.0112917	1947.63	0.263086	Simple leaf	25	2578	103.31°	35.01°
2600	Ulmaceae	Ulmus_macrocarpa	8.52033	1.64444	0.148856	0.00893333	3083.07	0.721765	Simple leaf	26	2597	103.29°	35.10°
2700	Araliaceae	Aralia_chinensis	21.495	16.958	0.528133	0.0909667	12830.1	1.31155	Simple leaf	29	2715	104.28°	34.59°
2700	Asteraceae	Pertya_sinensis	5.75	0.373	0.0132667	0.000291667	452.579	0.139561	Simple leaf	29	2715	104.28°	34.59°
2700	Berberidaceae	Berberis_aggregata	1.37067		0.00646571		54.18	0.0891935	Simple leaf	28	2709	103.09°	34.33°
2700	Caprifoliaceae	Abelia_dielsii	4.90189	0.442	0.0138	0.000603704	377.144	0.201863	Simple leaf	29	2715	104.28°	34.59°
2700	Caprifoliaceae	Lonicera_ferdinandii	6.157	0.537556	0.0881417	0.00219167	1715.51	0.640447	Simple leaf	28	2709	103.09°	34.33°
2700	Caprifoliaceae	Lonicera_rupicola-syringantha	4.40522	0.285556	0.0483667	0.000766667	754.733	0.239855	Simple leaf	28	2709	103.09°	34.33°
2700	Caprifoliaceae	Lonicera_szechuanica	3.998	0.464444	0.0215556	0.000627778	582.844	0.175258	Simple leaf	28	2709	103.09°	34.33°
2700	Caprifoliaceae	Lonicera_webbiana	7.25611	0.901222	0.0939083	0.00441667	1785.11	1.33362	Simple leaf	29	2715	104.28°	34.59°
2700	Cornaceae	Swida_macrophylla	10.4922	1.69011	0.278667	0.0147444	3907.62	1.1317	Simple leaf	29	2715	104.28°	34.59°
2700	Fabaceae	Caragana_opulens	1.53622	0.462111	0.00545556	0.0002	156.328	0.0416843	Compound leaf	28	2709	103.09°	34.33°
2700	Grossulariaceae	Ribes_alpestre-gigantem	2.66167	1.15444	0.0269556	0.00166111	556.111	0.174343	Simple leaf	29	2715	104.28°	34.59°
2700	Grossulariaceae	Ribes_moupinense	5.98617	4.72333	0.0551333	0.00538333	1179.84	0.526428	Simple leaf	28	2709	103.09°	34.33°
2700	Grossulariaceae	Ribes_vilmorinii	2.73411	1.12289	0.0393833	0.00242222	516.917	0.334673	Simple leaf	29	2715	104.28°	34.59°
2700	Rhamnaceae	Berchemia_wilsonii	3.62289	0.674	0.0380083	0.0013375	555.987	0.262674	Simple leaf	28	2709	103.09°	34.33°
2700	Rhamnaceae	Rhamnus_tangutica	4.41844	0.702778	0.0199444	0.0018037	457.619	0.248044	Simple leaf	28	2709	103.09°	34.33°
2700	Rosaceae	Cerasus_stipulacea	5.88089	0.878889	0.0652917	0.00264167	1331.93	0.701816	Simple leaf	29	2715	104.28°	34.59°
2700	Rosaceae	Cotoneaster_multiflorus	5.31189	0.843667			858.906	0.288581	Simple leaf	28	2709	103.09°	34.33°
2700	Rosaceae	Sorbus_koehneana	12.1473	1.48933	0.1392	0.0297333	2808.87	0.808591	Compound leaf	29	2715	104.28°	34.59°
2700	Salicaceae	Populus_cathayana	8.665	6.10433	0.244922	0.0291667	3874.19	0.835218	Simple leaf	29	2715	104.28°	34.59°
2700	Salicaceae	Salix_rehderiana	5.07789	0.613333	0.0474833	0.00156667	719.617	0.363473	Simple leaf	29	2715	104.28°	34.59°
2700	Salicaceae	Salix_taoensis	3.95244	0.415556	0.0164533	0.000456667	328.58	0.114884	Simple leaf	28	2709	103.09°	34.33°
2700	Smilacaceae	Smilax_menispermoidea	6.34056	1.11456	0.0493889	0.00532222	2086.12	0.573451	Simple leaf	29	2715	104.28°	34.59°
2900	Adoxaceae	Viburnum_mongolicum	5.18856	1.26767	0.0412083	0.00218333	1020.05	0.50384	Simple leaf	32	2917	104.51°	33.71°
2900	Amaranthaceae	Ceratoides_arborescens	3.70744	0.291778	0.0202833	0.000941667	290.812	0.107834	Simple leaf	32	2917	104.51°	33.71°
2900	Araliaceae	Acanthopanax_giraldii-pilosulus	8.927	9.44467	0.202633	0.0315667	5433.27	1.28098	Compound leaf	31	2893	103.05°	34.26°
2900	Asteraceae	Pertya_discolor	3.10978	0.332	0.00946	0.000306667	140.723	0.114486	Simple leaf	30	2881	102.51°	34.10°
2900	Berberidaceae	Berberis_diaphana	3.32611	0.748556	0.0369	0.00176111	399.422	0.300054	Simple leaf	32	2917	104.51°	33.71°
2900	Berberidaceae	Berberis_dubia	3.98767	1.15556	0.0366687	0.00211875	592.138	0.27913	Simple leaf	31	2893	103.05°	34.26°
2900	Berberidaceae	Berberis_vernae	3.44033	0.488333	0.0231542	0.000775	256.325	0.261448	Simple leaf	31	2893	103.05°	34.26°
2900	Betulaceae	Betula_chinensis	3.71967	0.719667	0.0297889	0.00143889	585.85	0.108587	Simple leaf	31	2893	103.05°	34.26°
2900	Betulaceae	Betula_platyphylla	6.27733	2.05556	0.131956	0.00762222	2125.13	0.620443	Simple leaf	32	2917	104.51°	33.71°
2900	Caprifoliaceae	Lonicera_chrysantha	5.058	0.732556	0.0683917	0.00223333	880.925	0.963695	Simple leaf	32	2917	104.51°	33.71°
2900	Caprifoliaceae	Lonicera_taipeiensis	3.24478	0.295	0.0169542	0.000254167	293.296	0.0840722	Simple leaf	30	2881	102.51°	34.10°
2900	Caprifoliaceae	Lonicera_tangutica	3.87333	0.358	0.0209931	0.000470833	519.669	0.178904	Simple leaf	31	2893	103.05°	34.26°
2900	Caprifoliaceae	Lonicera_webbiana	6.39956	0.611111	0.0641389	0.00214444	1376.44	0.671137	Simple leaf	30	2881	102.51°	34.10°
2900	Caprifoliaceae	Lonicera_webbiana-mupinensis	5.61633	0.689333	0.129783	0.00325	1189.06	0.54109	Simple leaf	30	2881	102.51°	34.10°
2900	Celastraceae	Euonymus_nanus	3.18233	0.188111	0.0191042	0.000341667	294.992	0.105493	Simple leaf	31	2893	103.05°	34.26°
2900	Elaeagnaceae	Elaeagnus_umbellata	4.35411	0.398556	0.0356	0.00155	573.133	0.53175	Simple leaf	32	2917	104.51°	33.71°
2900	Fabaceae	Caragana_densa	1.78733		0.0148625		176.537	0.285248	Compound leaf	31	2893	103.05°	34.26°
2900	Grossulariaceae	Ribes_alpestre-gigantem	2.15467	1.28278	0.0220389	0.00155	388.539	0.13596	Simple leaf	32	2917	104.51°	33.71°
2900	Grossulariaceae	Ribes_tenue	2.86378	1.83244	0.0203667	0.00244444	553	0.130616	Simple leaf	30	2881	102.51°	34.10°
2900	Rosaceae	Cerasus_sp	6.72333	0.801111	0.0820167	0.003725	1329.45	0.417108	Simple leaf	30	2881	102.51°	34.10°
2900	Rosaceae	Cotoneaster_acutifolius	3.12172	0.399833	0.0351361	0.00108056	434.058	0.167069	Simple leaf	32	2917	104.51°	33.71°
2900	Rosaceae	Cotoneaster_submultiflorus	4.4	0.711556	0.0796333	0.00271667	840.758	0.633448	Simple leaf	31	2893	103.05°	34.26°
2900	Rosaceae	Cotoneaster_tenuipes	2.21678	0.360667	0.0203296	0.000814815	176.433	0.119176	Simple leaf	32	2917	104.51°	33.71°
2900	Rosaceae	Potentilla_fruticosa	1.29689	0.389444	0.00736833		113.955	0.0676717	Compound leaf	32	2917	104.51°	33.71°
2900	Rosaceae	Potentilla_glabra	2.54611	0.849	0.0251111	0.00160556	435.928	0.1491	Compound leaf	31	2893	103.05°	34.26°
2900	Rosaceae	Rosa_davidii	11.3555	1.84233	0.191883	0.02715	4519.8	0.619168	Compound leaf	30	2881	102.51°	34.10°
2900	Rosaceae	Rosa_moyesii	9.74	1.64567	0.10785	0.01945	2610.7	0.416625	Compound leaf	30	2881	102.51°	34.10°
2900	Rosaceae	Rosa_omeiensis	6.61567	1.7015	0.0484	0.00911667	1295.96	0.157471	Compound leaf	30	2881	102.51°	34.10°
2900	Rosaceae	Rubus_amabilis	12.571	2.5492	0.2213	0.0277167	4452.7	1.23661	Compound leaf	32	2917	104.51°	33.71°
2900	Rosaceae	Sibiraea_angustata	7.32867	0.526222	0.0393	0.000793333	688.107	0.178519	Simple leaf	31	2893	103.05°	34.26°
2900	Rosaceae	Sibiraea_laevigata	12.2774		0.178656		2219.22	0.197869	Simple leaf	31	2893	103.05°	34.26°
2900	Rosaceae	Sorbaria_kirilowii	15.954	3.85033	0.401033	0.0813667	6844.33	1.22473	Compound leaf	32	2917	104.51°	33.71°
2900	Rosaceae	Sorbus_koehneana	12.9892	1.85958	0.117442	0.030225	3346.7	0.477234	Compound leaf	31	2893	103.05°	34.26°
2900	Rosaceae	Sorbus_tapashana	21.5367	4.659	0.709	0.222867	9597.33	3.23133	Compound leaf	30	2881	102.51°	34.10°
2900	Rosaceae	Spiraea_mongolica	1.75578	0.383	0.00633667	0.000266667	104.553	0.0337291	Simple leaf	30	2881	102.51°	34.10°
2900	Rosaceae	Spiraea_rosthornii	5.19833	0.481556	0.0427833	0.000938889	734.028	0.397928	Simple leaf	32	2917	104.51°	33.71°
2900	Salicaceae	Populus_cathayana	9.44183	5.484	0.292675	0.0397833	3642.74	0.81083	Simple leaf	31	2893	103.05°	34.26°
2900	Salicaceae	Populus_davidiana-laticuneata	5.72578	3.19378	0.145308	0.00886667	2007.13		Simple leaf	31	2893	103.05°	34.26°
2900	Salicaceae	Populus_davidiana-ovata	7.1645	4.671	0.300517	0.0245833	3488.27		Simple leaf	30	2881	102.51°	34.10°
2900	Salicaceae	Populus_simonii	4.83522	1.54489	0.0763556	0.00630556	875.478	0.273084	Simple leaf	30	2881	102.51°	34.10°
2900	Salicaceae	Salix_biondiana	3.54344	0.762556	0.0314778	0.00187778	427.956	0.241065	Simple leaf	32	2917	104.51°	33.71°
2900	Salicaceae	Salix_cheilophila	3.83889	0.415778	0.01934	0.000823333	228.833	0.160944	Simple leaf	30	2881	102.51°	34.10°
2900	Salicaceae	Salix_paraplesia	9.09156	0.618111	0.153983	0.0037625	2145.12	1.07445	Simple leaf	31	2893	103.05°	34.26°
2900	Salicaceae	Salix_pseudowallichiana	5.20011	0.773111	0.0360333	0.00164444	722.906	0.212097	Simple leaf	31	2893	103.05°	34.26°
2900	Salicaceae	Salix_rehderiana	6.22911	0.707444	0.0518167	0.00182917	720.925	0.196426	Simple leaf	32	2917	104.51°	33.71°
3100	Araliaceae	Acanthopanax_giraldii-pilosulus	7.52033	10.0703	0.122167	0.027	3843.73	1.00571	Compound leaf	34	3092	102.59°	34.24°
3100	Berberidaceae	Berberis_diaphana	4.286		0.0336333		530.919	0.304314	Simple leaf	33	3089	102.53°	34.57°
3100	Berberidaceae	Berberis_kansuensis	4.26167	1.28494	0.0532972	0.00325556	910.792	0.293746	Simple leaf	35	3107	103.12°	35.10°
3100	Betulaceae	Betula_platyphylla	5.3325	1.74969	0.0812917	0.0054625	1444.04	0.573907	Simple leaf	35	3107	103.12°	35.10°
3100	Caprifoliaceae	Lonicera_caerulea	3.73733	0.442	0.020075	0.000538889	609.089	0.112417	Simple leaf	34	3092	102.59°	34.24°
3100	Caprifoliaceae	Lonicera_chrysantha	6.52578	1.02667	0.0806667	0.00304444	1411.16	0.634705	Simple leaf	36	3115	102.27°	34.28°
3100	Caprifoliaceae	Lonicera_ferdinandii	3.22856	0.452333	0.017363	0.000803704	312.563	0.294471	Simple leaf	36	3115	102.27°	34.28°
3100	Caprifoliaceae	Lonicera_hispida	4.63389	0.466667	0.0473167	0.00095	990.539	0.131782	Simple leaf	33	3089	102.53°	34.57°
3100	Caprifoliaceae	Lonicera_nervosa	4.53667	0.486889	0.0354194	0.000961111	809.775	0.206964	Simple leaf	36	3115	102.27°	34.28°
3100	Caprifoliaceae	Lonicera_rupicola-syringantha	1.23978	0.206778	0.0185689	0.000148889	60.1156	0.0716525	Simple leaf	35	3107	103.12°	35.10°
3100	Caprifoliaceae	Lonicera_webbiana	6.06111	0.729333	0.0397861	0.00156944	1428.35	0.792665	Simple leaf	33	3089	102.53°	34.57°
3100	Celastraceae	Euonymus_nanoides	4.15767	0.201333	0.01316	0.000246667	304.58	0.0728199	Simple leaf	34	3092	102.59°	34.24°
3100	Elaeagnaceae	Hippophae_rhamnoides-sinensis	1.97211		0.00782		82.9967	0.567901	Simple leaf	36	3115	102.27°	34.28°
3100	Ericaceae	Rhododendron_thymifolium	1.82433	0.272222	0.00758667	0.000448889	100.089	0.0778116	Simple leaf	35	3107	103.12°	35.10°
3100	Grossulariaceae	Ribes_acuminatum	4.49022	1.73767	0.146978	0.00682222	1524.94	0.544721	Simple leaf	36	3115	102.27°	34.28°
3100	Grossulariaceae	Ribes_alpestre-gigantem	2.374	1.6475	0.0290528	0.00259167	394.322	0.170917	Simple leaf	34	3092	102.59°	34.24°
3100	Grossulariaceae	Ribes_meyeri	4.80811	4.36533	0.105978	0.0135667	1844.31	0.57612	Simple leaf	35	3107	103.12°	35.10°
3100	Grossulariaceae	Ribes_stenocarpum	3.97822	2.59444	0.0444667	0.00402222	1290.09	0.198047	Simple leaf	35	3107	103.12°	35.10°
3100	Grossulariaceae	Ribes_vilmorinii	3.86811	1.492	0.0291611	0.00207222	840.922	0.280374	Simple leaf	36	3115	102.27°	34.28°
3100	Hydrangeaceae	Philadelphus_kansuensis	5.409	0.344444	0.0369333	0.000966667	1026.39	1.02188	Simple leaf	34	3092	102.59°	34.24°
3100	Rosaceae	Cerasus_conadenia	7.19733	1.50678	0.0855583	0.005	1487.68	0.558573	Simple leaf	34	3092	102.59°	34.24°
3100	Rosaceae	Cerasus_stipulacea	4.87356	0.537333	0.0302444	0.00121667	837.294	0.368072	Simple leaf	36	3115	102.27°	34.28°
3100	Rosaceae	Cotoneaster_acutifolius	3.89089	0.393111	0.0186222	0.000983333	600.033	0.308829	Simple leaf	35	3107	103.12°	35.10°
3100	Rosaceae	Potentilla_glabra	1.74478	0.669889	0.0188222	0.000922222	318.306	0.0513581	Compound leaf	35	3107	103.12°	35.10°
3100	Rosaceae	Rosa_omeiensis	4.949	1.37967	0.02795	0.00535	903.4	0.185959	Compound leaf	33	3089	102.53°	34.57°
3100	Rosaceae	Rosa_sweginzowii	9.37683	1.70817	0.0859417	0.0152833	1719.1	0.389956	Compound leaf	33	3089	102.53°	34.57°
3100	Rosaceae	Rosa_willmottiae	3.73333	1.14633	0.0147333	0.00303333	437.733	0.0593455	Compound leaf	34	3092	102.59°	34.24°
3100	Rosaceae	Spiraea_rosthornii	4.08267	0.309556	0.0208625	0.000470833	438.562	0.151899	Simple leaf	36	3115	102.27°	34.28°
3100	Salicaceae	Salix_characta	7.35511	0.636333	0.0717067	0.00202	929.8	0.304839	Simple leaf	35	3107	103.12°	35.10°
3100	Salicaceae	Salix_hylonoma	5.049	0.766889	0.0759167	0.00343333	1085.12	0.490482	Simple leaf	35	3107	103.12°	35.10°
3100	Salicaceae	Salix_tangii	5.45178	1.218			908.183	0.487641	Simple leaf	33	3089	102.53°	34.57°
3100	Salicaceae	Salix_taoensis	3.07956	0.334667	0.0106383	0.000347917	250.816	0.0903808	Simple leaf	36	3115	102.27°	34.28°
3100	Salicaceae	Salix_tenella	5.19989	0.677889	0.0611278	0.00247778	645.456	0.230848	Simple leaf	33	3089	102.53°	34.57°
3300	Berberidaceae	Berberis_circumserrata	2.89533	0.490833	0.0292278	0.00142222	402.872	0.181676	Simple leaf	37	3289	102.58°	34.20°
3300	Betulaceae	Betula_albosinensis	7.22417	1.27033	0.127417	0.0082	2646.03	1.19004	Simple leaf	37	3289	102.58°	34.20°
3300	Betulaceae	Betula_potaninii	4.04117	0.846667	0.0394556	0.00243333	730.872	0.291471	Simple leaf	39	3326	102.11°	34.39°
3300	Betulaceae	Betula_utilis	6.35867	1.19089	0.111692	0.00585	1933.45	1.10876	Simple leaf	38	3308	101.55°	33.27°
3300	Caprifoliaceae	Lonicera_dieshansis	2.47833	0.291556	0.0096625	0.000329167	154.371	0.0467688	Simple leaf	38	3308	101.55°	33.27°
3300	Caprifoliaceae	Lonicera_ferdinandii	3.33811	0.425889	0.0246875	0.0011375	419.496	0.200974	Simple leaf	39	3326	102.11°	34.39°
3300	Caprifoliaceae	Lonicera_inconspicua	3.59778	0.334889	0.01598	0.00064	250.5	0.120093	Simple leaf	37	3289	102.58°	34.20°
3300	Caprifoliaceae	Lonicera_serreana	4.64756	0.499556	0.0417111	0.00126111	839.439	0.373218	Simple leaf	39	3326	102.11°	34.39°
3300	Caprifoliaceae	Lonicera_szechuanica	4.27344	0.392222	0.0216833	0.000333333	417.975	0.129483	Simple leaf	39	3326	102.11°	34.39°
3300	Caprifoliaceae	Lonicera_trichosantha	3.27422	0.445778	0.0216542	0.000633333	350.183	0.164249	Simple leaf	37	3289	102.58°	34.20°
3300	Ericaceae	Rhododendron_anthopogonoides	3.916	0.203833	0.0395083	0.000941667	486.55		Simple leaf	38	3308	101.55°	33.27°
3300	Ericaceae	Rhododendron_capitatum	2.043	0.372667	0.0164567	0.00100667	142.08	0.255555	Simple leaf	38	3308	101.55°	33.27°
3300	Ericaceae	Rhododendron_oreodoxa	10.4082	1.53133	0.742083	0.0464	3541.02	4.27588	Simple leaf	39	3326	102.11°	34.39°
3300	Ericaceae	Rhododendron_rufum	11.3652	1.6275	0.8057	0.05425	3886.68		Simple leaf	39	3326	102.11°	34.39°
3300	Ericaceae	Rhododendron_thymifolium	1.316	0.351667	0.00691042	0.00053125	62.5104	0.155035	Simple leaf	37	3289	102.58°	34.20°
3300	Fabaceae	Caragana_ubata	6.3865	3.24717	0.02075	0.00565	510.933	0.137472	Compound leaf	37	3289	102.58°	34.20°
3300	Grossulariaceae	Ribes_glaciale	3.50283	3.16372	0.0540917	0.006275	1060.01	0.287943	Simple leaf	37	3289	102.58°	34.20°
3300	Grossulariaceae	Ribes_setchuense	3.37289	2.65144	0.0426417	0.00466667	808.833	0.308695	Simple leaf	39	3326	102.11°	34.39°
3300	Rosaceae	Cerasus_conadenia	4.12044	0.557111	0.0392167	0.001275	712.867	0.260888	Simple leaf	38	3308	101.55°	33.27°
3300	Rosaceae	Cotoneaster_acutifolius	3.201	0.567667	0.0271389	0.00123889	362.978	0.111694	Simple leaf	38	3308	101.55°	33.27°
3300	Rosaceae	Cotoneaster_divaricatus	2.794	0.384444	0.0221056	0.000766667	333.678	0.232058	Simple leaf	37	3289	102.58°	34.20°
3300	Rosaceae	Potentilla_glabra	1.397	0.397194	0.0122575	0.00073	204.187	0.0704238	Compound leaf	39	3326	102.11°	34.39°
3300	Rosaceae	Rosa_graciliflora	2.56033	0.981111	0.0182083	0.00376667	292.45	0.117635	Compound leaf	38	3308	101.55°	33.27°
3300	Rosaceae	Rosa_omeiensis	5.90117	1.54083	0.02525	0.00265	606.587	0.154544	Compound leaf	39	3326	102.11°	34.39°
3300	Rosaceae	Sorbus_koehneana	10.7817	2.31067	0.1343	0.0307667	2411.7	0.519873	Compound leaf	39	3326	102.11°	34.39°
3300	Rosaceae	Sorbus_tapashana	8.64733	1.6	0.16315	0.0227	3429.15	1.37592	Compound leaf	37	3289	102.58°	34.20°
3300	Salicaceae	Salix_rehderiana	6.159	0.9785	0.0597611	0.00311667	859.056	0.224299	Simple leaf	38	3308	101.55°	33.27°
3300	Salicaceae	Salix_sinopurpurea	4.55833	0.537333	0.0385778	0.00161111	548.483	0.153028	Simple leaf	38	3308	101.55°	33.27°
3300	Salicaceae	Salix_spathulifolia	6.32011	1.08911			925.313		Simple leaf	39	3326	102.11°	34.39°
3500	Berberidaceae	Berberis_silva-taroucana	3.26467		0.015681	0.002569	265.333		Simple leaf	41	3514	101.53°	33.51°
3500	Caprifoliaceae	Lonicera_rupicola	1.973	0.282667	0.0136	0.00025	109.181	0.086539	Simple leaf	41	3514	101.53°	33.51°
3500	Elaeagnaceae	Hippophae_rhamnoides-sinensis	4.80622	0.334444	0.0272583	0.000704167	292.721	0.328734	Simple leaf	40	3487	102.57°	34.19°
3500	Fabaceae	Caragana_erinacea	2.11622	0.823222	0.00436	0.00136	92.52	0.242227	Compound leaf	41	3514	101.53°	33.51°
3500	Grossulariaceae	Ribes_himalense	5.21222	3.34389	0.18965	0.0326	1963.29	0.721125	Simple leaf	40	3487	102.57°	34.19°
3500	Grossulariaceae	Ribes_vilmorinii	2.19344	1.19811	0.031256	0.002145	403.567	0.147038	Simple leaf	40	3487	102.57°	34.19°
3500	Rosaceae	Cotoneaster_adpressus	1.51133	0.240556			123.458	0.118974	Simple leaf	41	3514	101.53°	33.51°
3500	Rosaceae	Potentilla_fruticosa	1.10356	0.297111	0.007126	8.36e-05	83.285	0.0606006	Compound leaf	41	3514	101.53°	33.51°
3500	Rosaceae	Spiraea_mongolica	2.25467	0.231111	0.00552	0.00031	133.208	0.0867931	Simple leaf	41	3514	101.53°	33.51°
3500	Salicaceae	Salix_linearistipularis	2.86589	0.296444	0.004253	0.000312	102.469	0.0639331	Simple leaf	40	3487	102.57°	34.19°
3500	Salicaceae	Salix_paraplesia	10.1053	1.12011	0.09821	0.0035	2226.93	0.73505	Simple leaf	40	3487	102.57°	34.19°
3500	Salicaceae	Salix_rehderiana	6.78711	0.845333	0.06965	0.003652	905.307	0.655778	Simple leaf	41	3514	101.53°	33.51°
3500	Salicaceae	Salix_sinopurpurea	6.82289	0.733667			912.5	0.489172	Simple leaf	40	3487	102.57°	34.19°
3500	Salicaceae	Salix_taoensis-pedicellata	3.43967	0.413444	0.006531	0.000256	184.192	0.165624	Simple leaf	41	3514	101.53°	33.51°
3700	Caprifoliaceae	Lonicera_hispida	3.66689	0.520778	0.0468185	0.00097037	507.159	0.336201	Simple leaf	43	3718	102.58°	34.18°
3700	Caprifoliaceae	Lonicera_serreana	3.51344	0.428111	0.0140125	0.000654167	350.125	0.20278	Simple leaf	42	3692	103.02°	33.26°
3700	Ericaceae	Rhododendron_anthopogonoides	2.562	0.537556	0.134274	0.00144074	312.233	0.232525	Simple leaf	42	3692	103.02°	33.26°
3700	Ericaceae	Rhododendron_oreodoxa	8.949	1.42633	0.683622	0.0407222	2715.27	4.27588	Simple leaf	43	3718	102.58°	34.18°
3700	Fabaceae	Caragana_ubata	3.047	2.2865			605.425	0.172404	Compound leaf	43	3718	102.58°	34.18°
3700	Rosaceae	Potentilla_fruticosa	1.115	0.431	0.0064	8.56e-05	96.272	0.0455638	Compound leaf	42	3692	103.02°	33.26°
3700	Rosaceae	Potentilla_glabra	1.82933	0.637833	0.01627	0.000615	276.2	0.0968245	Compound leaf	43	3718	102.58°	34.18°
3700	Salicaceae	Salix_cupularis	2.82233	0.490556	0.015063	0.00134815	299.8	0.21312	Simple leaf	42	3692	103.02°	33.26°
3700	Salicaceae	Salix_oritrepha	2.28156	0.743333	0.0138	0.00207407	214.681	0.176047	Simple leaf	43	3718	102.58°	34.18°
3700	Salicaceae	Salix_pseudospissa	5.14611	0.769444	0.0715722	0.00182222	755.256	0.225762	Simple leaf	43	3718	102.58°	34.18°
